# Supplementary material for: A dehydrated space-weathered skin cloaking the hydrated interior of Ryugu
Source: Nat Astron. 2022 Dec 19;7(2):170–81. doi: 10.1038/s41550-022-01841-6 (PMC9943745; doi:10.1038/s41550-022-01841-6)
Supplement: Source Data Fig. 3 — Original graphs that were used in Fig. 3, and excel data to make these graphs. [file 41550_2022_1841_MOESM4_ESM.zip]

Archive with 16 entries (16 files):
- Source_Data_Fig3/Fig.3_01.jpg
- Source_Data_Fig3/Fig.3_01.xls
- Source_Data_Fig3/Fig.3_02.jpg
- Source_Data_Fig3/Fig.3_02.xls
- Source_Data_Fig3/Fig.3_03.jpg
- Source_Data_Fig3/Fig.3_03.xls
- Source_Data_Fig3/Fig.3_04.jpg
- Source_Data_Fig3/Fig.3_04.xls
- Source_Data_Fig3/Fig.3_05.jpg
- Source_Data_Fig3/Fig.3_05.xls
- Source_Data_Fig3/Fig.3_06.jpg
- Source_Data_Fig3/Fig.3_06.xls
- Source_Data_Fig3/Fig.3_07.jpg
- Source_Data_Fig3/Fig.3_07.xls
- Source_Data_Fig3/Fig.3_08.jpg
- Source_Data_Fig3/Fig.3_08.xls
