# Supplementary material for: A dehydrated space-weathered skin cloaking the hydrated interior of Ryugu
Source: Nat Astron. 2022 Dec 19;7(2):170–81. doi: 10.1038/s41550-022-01841-6 (PMC9943745; doi:10.1038/s41550-022-01841-6)
Supplement: Source Data Fig. 3 — Original graphs that were used in Fig. 3, and excel data to make these graphs. [file 41550_2022_1841_MOESM4_ESM.zip › Source_Data_Fig3/Fig.3_01.xls]

## Sheet: Sheet1
Smooth layer			Int. phyllosilicates
Si+Al	Mg	Fe	Si+Al	Mg	Fe
0.450001	0.484055	0.0659443	0.444014	0.49721	0.0587752
0.464489	0.466942	0.0685681	0.456939	0.483804	0.0592571
0.476727	0.464029	0.0592437	0.470506	0.474522	0.0549718
0.481906	0.462704	0.0553897	0.474338	0.473005	0.0526579
0.477392	0.468309	0.0542993	0.492249	0.454735	0.0530168
			0.480664	0.451816	0.06752
			0.484671	0.456683	0.0586457
			0.473018	0.464838	0.0621434
			0.473467	0.457663	0.0688707
			0.482943	0.450531	0.0665261
			0.463218	0.458964	0.0778182
			0.456045	0.481163	0.0627924
