# Supplementary material for: A dehydrated space-weathered skin cloaking the hydrated interior of Ryugu
Source: Nat Astron. 2022 Dec 19;7(2):170–81. doi: 10.1038/s41550-022-01841-6 (PMC9943745; doi:10.1038/s41550-022-01841-6)
Supplement: Source Data Fig. 3 — Original graphs that were used in Fig. 3, and excel data to make these graphs. [file 41550_2022_1841_MOESM4_ESM.zip › Source_Data_Fig3/Fig.3_02.xls]

## Sheet: Sheet1
Energy loss	Intensity	Intensity	Intensity	Intensity	Intensity
	Smooth layer U	Smooth layer L	Boundary U	Boundary L	Int. phyllosilicates
700	604.425	-1713.13	-1015.06	1037.44	632.836
700.1	2364.21	-3132.21	-1129.61	65.8438	-607.081
700.2	3934.19	-2159.29	297.123	-565.688	1543.63
700.3	871.951	566.64	876.45	-468.25	3131.78
700.4	1425.71	3112.46	1260.86	-289.594	318.228
700.5	1664.88	2048.52	1402.71	-13.5938	-29.2178
700.6	1971.24	1279.12	599.609	-625.906	-623.884
700.7	1237.52	1061.08	1008	-1054.31	-731.272
700.8	1170.98	2097.59	2500.34	-53.5938	-3071.55
700.9	1534.11	1883.27	3313.98	317.531	-2931.5
701	-986.457	3464.67	3054.74	-864	-3397.87
701.1	1210.46	2730.22	876.035	-1559.16	-1742.31
701.2	1464.93	2334.7	928.004	-1268.75	-1486.41
701.3	-893.617	3312.59	1834.86	-564.344	-299.871
701.4	-3986.01	1773.29	1446.11	907.688	-970.091
701.5	-1667.01	739.643	1321.25	450.375	-2597.14
701.6	1581.95	892.628	603.801	-582.906	-1180.46
701.7	1896.6	1399.74	799.026	-1347.56	1574.42
701.8	483.81	1216.13	329.717	-385.344	1200.23
701.9	-45.0056	-442.062	-1328.31	303.469	-956.476
702	-429.739	-276.096	-1783.76	221.906	-362.616
702.1	772.295	1509.05	-682.926	455.844	-1936.92
702.2	-533.38	868.36	-351.018	448.719	-1286
702.3	220.399	1192.39	-213.428	-111.969	-1301.11
702.4	4042.72	605.169	-270.232	265.75	-3814.96
702.5	4957.1	102.868	167.011	1400.28	-1754.31
702.6	2430.69	147.153	-386.823	1086.84	-379.871
702.7	2806.68	1181.14	-1537.55	1225.09	971.508
702.8	3543.99	2081.14	562.785	815.938	2866.26
702.9	4218.31	2438.85	3144.28	834.781	1312.24
703	1986.8	1248.83	3440.05	741.688	-1321.59
703.1	218.406	1017.73	3257.93	293.125	2033.66
703.2	432.568	2544.39	2679.66	1071.12	932.196
703.3	-188.959	2577.27	2307.45	2028.5	-72.2477
703.4	73.1019	1889.22	1533.01	1006.41	761.041
703.5	865.135	3702.47	1245.48	611.562	107.958
703.6	-805.149	3478.63	9.59314	1391.88	-1086.25
703.7	621.012	1820.55	-924.152	1984.53	1440.02
703.8	2440.59	1236.53	-1087.76	1723.25	599.192
703.9	4969.45	-200.996	-1103.93	949.844	-813.062
704	5251.12	163.897	-87.358	670	-5268.38
704.1	5318.11	833.481	214.41	658.812	-3489.08
704.2	5800.12	681.022	-560.708	801.438	-646.078
704.3	2577.02	1098.82	241.981	1541.66	710.495
704.4	1590.69	2880.01	577.703	1671.31	1096.74
704.5	2771.38	3363.23	444.457	1542.91	-1387.25
704.6	802.128	4170.98	1320.98	1425.72	-361.396
704.7	194.938	3787.12	1039.5	1365.75	-727.121
704.8	1283.04	3069.94	1191.29	1217.12	-1017.76
704.9	1706.29	3298.63	3437.03	806.906	-738.04
705	3205.36	3271.09	3389.89	2117.77	-528.164
705.1	-806.05	2947.55	2351.49	1788.81	-376.526
705.2	-299.93	4385.03	3699.44	2879.78	-387.997
705.3	5963.43	5785.19	4268.99	4457.69	-1800.37
705.4	7438	5964.55	4390.49	3916.86	-1047.89
705.5	9069.26	5003.14	4750.98	4780.17	-399.35
705.6	9949.7	6652.53	5783.53	6176.45	-973.711
705.7	9928.42	9221.9	8813.64	6759.36	-2715
705.8	8261.93	11365.8	8702.49	6783.38	-48.3225
705.9	11154.3	12088	9724.91	7553.33	1861.5
706	14878.5	11402.4	10444.6	9077.33	2447.71
706.1	16853.4	12052.1	11266.5	11341.8	1957.5
706.2	16797.9	14377	13004.9	12581.3	3247.02
706.3	20145.5	16843.5	15044.6	13203.3	3765.34
706.4	23050	20425.2	18047.6	14351	6208.76
706.5	26514.6	25111.5	21725	16673.8	4965.26
706.6	29813.5	27435.2	24684.2	19501.9	3631.47
706.7	34753.2	29700.8	27615.2	21583	5478.23
706.8	37812.1	31618.3	30142	23712.9	8172
706.9	39718.9	35580.9	34351	25083.1	8378.57
707	40431.5	39655.8	38545.5	28289.6	8476.28
707.1	45868.6	43659.8	41841.5	31710.9	9192.95
707.2	49906.5	47902.9	44832.3	35298	10792.8
707.3	51774.8	52979	47926.7	38095.6	16519.8
707.4	53471.7	55565.6	51805.1	40455.3	18197.8
707.5	56508.5	57898.1	54311.9	43022.2	19466.6
707.6	59957.8	59567.1	56310.9	46309.2	20063.7
707.7	61337.3	60397.4	58209.5	47688.8	22228.4
707.8	61382.4	61684.4	60355.9	49835.1	21030.4
707.9	61684.4	61539.5	60938.7	51432.1	23522.2
708	57746.5	60681.5	61669.2	51237.6	28412.3
708.1	54878.9	59685.3	61684.4	51218.4	29027.7
708.2	55102.5	57578.3	61390.6	51393.2	29857.9
708.3	53480.6	57478.7	61218.6	52300.6	31255.6
708.4	52542.4	54988.3	58723.3	54247.6	33508.6
708.5	52869.8	52878.8	58541.3	55624.9	35761.9
708.6	50647.9	53255.1	58360.5	55769.5	37382.8
708.7	47053.4	53177.9	59247.9	56780.7	38371.6
708.8	44072.4	52644	59884.1	57846.2	39885.5
708.9	43882.8	51822.6	60442.9	58764.4	44899.4
709	41156.9	49766.5	60808.2	59011.6	46143.5
709.1	39839.5	49013.2	59949.5	59988	51061.5
709.2	40961.6	49625	60438.7	61684.4	53343
709.3	40180.9	49217.7	60304.6	61325	55116.8
709.4	39980.4	47440	61438.8	59521.1	57581.3
709.5	37860.9	46337.8	61177.4	58099.9	60483
709.6	36122.7	46429.3	59412.7	57791.1	61684.4
709.7	37648.4	46082.8	57173.6	56495.6	60399.2
709.8	36082.8	45207.5	54876.3	53586.6	58099.5
709.9	35224.5	43893.3	52314.3	51055.7	56125.1
710	32249.2	40975.6	49329.1	48682.9	56532.6
710.1	28994.2	38078.8	47307.4	45707.4	52416.2
710.2	26632.1	35307.3	44254.4	42246.1	50202.8
710.3	24035.3	32854.5	42118.6	39292.7	46892.3
710.4	24390.7	30423.6	38822.4	37363.9	44312.7
710.5	25362.4	30032.3	36616.9	36471.8	42017.8
710.6	24278.6	29617.9	34750.2	34247	39310.9
710.7	25012.2	29828.9	33213.2	32580.3	36497.2
710.8	24731.1	27615	31628.3	30492.6	35126.2
710.9	23673.1	25642.6	30142.9	28278.8	31811.3
711	20184	24922.7	28858.6	26803.7	27573.2
711.1	16929.1	23410.7	26766.4	25470.9	25454.3
711.2	15647	23265.7	25556.8	23512.5	25858.4
711.3	19137.4	21174.5	23637.4	22194.2	28008.8
711.4	20763.2	20000	22543.1	21528	26749.9
711.5	17528	19842.4	21180.7	20322	23795.8
711.6	16994.8	18396.3	19832.3	19420.7	22375.9
711.7	18671.4	17888.3	20043.1	18450.4	20417.7
711.8	16753.6	18606	20219.5	18459.3	18087.9
711.9	15167.2	18118.6	20929.4	17859.7	16901.2
712	13030.4	15294.4	20798.2	17090.8	16695.4
712.1	14611.6	15310.4	20470	16824.1	18231.8
712.2	16146	16674.8	19343.4	17256.7	15925.3
712.3	14178.8	17167	17852.2	16801.1	14296.1
712.4	13306.1	15915.6	15950.8	16400.6	16359.6
712.5	11966.6	16400	15911.2	16088.5	16201.9
712.6	11539.8	15885.2	16280.8	16469.6	12444.2
712.7	13925.9	15466.6	15955.9	15605.3	8586.24
712.8	10901.1	13874.6	14806.6	14444	10609
712.9	9145.26	12408	13882.1	14611	12885.1
713	11098.9	12007.1	12790	14074.7	10603.1
713.1	11150.8	12662.8	13268.5	13479.8	9347.21
713.2	9131.31	13335.8	14029.6	13153.2	10573
713.3	11996.9	14846.2	15235	14238.7	10149.6
713.4	12058.4	12781.2	13271.4	14825.1	11617.7
713.5	11582.4	11643	12665.4	14413.4	13813.1
713.6	9478.81	11600.7	13907.1	13488.2	12211.4
713.7	8094.44	11425.9	13871.6	12973.4	11367.4
713.8	6647.71	11225.8	12766.8	12691.2	7588.29
713.9	7632.24	11791	11872.9	12239.2	8644.8
714	9852.94	11133.5	11919.9	11156.2	13003.2
714.1	11678.5	9758.14	11472.2	10979.4	13533.5
714.2	12885.8	10537.7	11851	11201.1	11096.1
714.3	10263.5	12871.5	13084	11252.1	9624.79
714.4	11053.5	12004.5	13536.6	11062	6559.2
714.5	11289.9	11609.4	13612.8	10430.7	7705.91
714.6	10623.3	9620.66	11647.1	10419.2	9316.32
714.7	11678	10061.4	12351.7	11600.7	9823.96
714.8	11887.8	11658.1	12620.7	12440.1	8255.86
714.9	9269.47	10887.2	13464	12241.7	8864.65
715	10436.8	11000.5	12784.5	11655.2	9121.08
715.1	12389.8	11630.1	12340.3	10383.9	6810.65
715.2	11661.1	12322	12055.5	9917.52	7276.44
715.3	12722.6	12791.9	11330.4	10498.3	4703.2
715.4	12566.1	11963.6	11170.1	11128.7	4986.57
715.5	15155.8	12207	11569.1	10776.7	6956.87
715.6	13290.1	10371.2	10674.4	11023.4	7086.02
715.7	12202.9	10869.5	10363.9	10707.8	6836.24
715.8	10617.8	10685.2	11352.6	9584.03	5149.58
715.9	11433.9	10930.4	11000.4	9207.67	5124.91
716	10797.6	9623.44	9862.28	11042.8	4245.89
716.1	10426.9	9853.37	11349.6	11953.6	3843.2
716.2	8508.17	10438.1	11451	12038.6	7019.44
716.3	9487.24	10911	11619.7	11395.9	9734.47
716.4	10876.2	9431.74	11120.9	10102.8	8748.05
716.5	12343.5	11247.9	12475.6	9820.62	7260.27
716.6	10934.8	11142.5	11563.5	9430.03	10037.5
716.7	10057.6	10819.4	11725.1	9244.16	9087.73
716.8	10849.7	10399.5	10518.9	8734.98	6267.65
716.9	12558.8	9714.8	9760.87	8224.91	2716.45
717	13418.5	10015.3	10628.3	9238.56	6141.78
717.1	12618.4	10110.2	10836.8	10184.1	7724.37
717.2	11879.2	10641.6	11755.1	10485.8	8344.89
717.3	10546.6	11125.9	10754.3	9448.88	7840.53
717.4	9283.1	11185	9938.61	9158.22	5847.3
717.5	10270.3	11667.8	11530.2	9332.17	7352.82
717.6	11758.8	11171	11627.6	9350.97	8663.31
717.7	12934.1	12990.5	12371.3	9512.3	8305.6
717.8	15773.4	14092.2	12051.3	9299.78	6477.01
717.9	13851.5	12855.3	12277.7	8977.05	10073
718	10034.8	12380.8	12859.4	9312.81	11225.7
718.1	8197.95	11225.7	12884.6	9355.94	9724.93
718.2	6957.67	10881.6	12155.1	8896.62	6535.88
718.3	9312.36	10693.8	11586.5	10055.3	6008.05
718.4	10292.4	10940.2	12894.1	10734.2	4935.86
718.5	12482.7	12725.4	13703.5	11774.4	5758.1
718.6	14829	14161.9	13751.3	12351.2	5443.86
718.7	15570.4	14348	14749.7	12517.7	6003.64
718.8	13376.9	14915.8	14475.2	12628.4	9410.68
718.9	13481.5	15171.1	14625.1	13472.7	7569.27
719	15102	15616.9	15891	13065.9	5351.9
719.1	15838.9	14493.5	15672.9	12736.2	6638.25
719.2	14648.2	14496.3	14720.5	13214.5	6727.44
719.3	16030.7	15612.1	16195.7	13911.2	8816.6
719.4	17360.8	17205.6	18087.3	12968.2	6183.34
719.5	18852.8	19081.6	18437.1	13829.8	8022.11
719.6	17786.6	21741.9	18757.7	15577.6	8936.5
719.7	16434.4	22343.7	19550.6	16894.5	9194.74
719.8	18161.1	22507.7	20809.5	17553.7	8188.7
719.9	23135.7	22680.9	21572.3	16804.2	7277.74
720	24477	22423.6	22675.6	17178.7	6004.41
720.1	25562	22424.8	25785.3	18708.2	7958.5
720.2	22844.9	23833.9	27159.6	19536.9	12434.7
720.3	22706.2	25193.3	24396.3	19396.1	13777
720.4	23430.7	23476.3	23530.1	19262.1	11710.2
720.5	24899.5	24037	23942.2	19673	12252.2
720.6	27797.7	25863.2	24975.6	20185.6	13892.9
720.7	28875.7	25646.4	25272.1	21384.1	14380.7
720.8	29542.9	26226.3	25388.6	21752.5	13354.8
720.9	26769.2	25937	25372.1	22032.1	13730.3
721	27425.2	26432.5	25240.9	22968.8	14691.5
721.1	28150.8	26099.7	25757.5	24118	15908.4
721.2	26182.6	26740.7	27635.1	23035.8	18822.2
721.3	26060.9	26676.7	28010.3	22168.5	16684.6
721.4	25968.1	26454.3	28299.8	21617.7	15661.2
721.5	25576.1	26337.8	27879.4	21212.7	15884.6
721.6	23666.9	25505.1	27370.8	20944.6	16090.7
721.7	26933.6	25492.7	27115	21752.9	18385.3
721.8	27727.2	24717.9	26307	22882.4	19391.3
721.9	26853.4	24593.3	26234.6	21983.5	17369.6
722	26395.7	25761.4	27074.2	22038.2	19362.2
722.1	23294.6	24637.4	26408.7	21741.2	19144.8
722.2	22123.3	22555.6	26015.6	20825.8	17909.4
722.3	24063	22888.9	25102	21104.8	20173.9
722.4	26251.4	22235.2	23722.8	21604.1	18283.3
722.5	27436.8	21598.8	23633.3	21441.8	18138.2
722.6	26304.3	20643.8	23513.3	19877.8	18826.3
722.7	22497.4	21599.3	24672.2	19966.9	18465.4
722.8	19470.9	22032.5	26127	20845.4	19992.4
722.9	20938.1	21801.7	26466	22161.8	17856.4
723	23870.3	23001.9	27152.9	22268.7	19394.7
723.1	22696.5	24375.8	25976.9	22579.5	15632.3
723.2	21527.9	22963.3	25559.1	21026.2	15919.8
723.3	21093.9	22071.1	25251.9	20852.5	15522.9
723.4	21251.6	21030	23776.3	21000.1	16689.2
723.5	21965.9	21288.3	23337.4	20924.9	17129
723.6	22680.5	21063.7	23286.4	20537.1	16667.4
723.7	21479.6	21341.5	23073	20395.2	16436.6
723.8	19862.3	20503.9	22001.4	20124.2	14709.8
723.9	21466.9	20959.3	22255	20686.4	13241.5
724	22873.5	20948.2	21016.7	20411.1	13484.4
724.1	23361.1	20873.1	21212.7	19197.6	13385.7
724.2	21446.1	20459.2	20272.2	17594.7	13119.6
724.3	18973.7	20568.4	20515.3	16921.2	14232.5
724.4	18751.5	20649.5	20178.3	17343.1	16508.7
724.5	20536	19471.2	19039.2	17323.8	14439.4
724.6	20871.8	19354.8	18423.1	17356.3	14998.7
724.7	19119.2	20485.1	19416.7	16513.2	15341.3
724.8	20017.6	19482.2	19875	16009.7	15844.9
724.9	17612.3	18273.9	18877.8	16057.5	12161.6
725	16946.4	19153.5	18296	16980.5	10881.9
725.1	16514.3	20360.8	18776.5	16702.9	13817.7
725.2	19716.8	19445.7	18778.3	15419.2	14286.8
725.3	19470.6	19077.3	19404	14833.6	15228.3
725.4	18056.4	19300.1	19197.8	14050.1	14670.1
725.5	18915.2	20044.1	18332.6	13095.5	9071.99
725.6	20159.3	19156.4	16814	13668.2	7165.06
725.7	19225.6	17847.9	16369.9	14164	8778.94
725.8	19271.5	18563.1	16840	15177.4	11413.8
725.9	22216.2	18453.6	16641.6	15735	12772.5
726	22219.8	18629.4	17336.3	15551.7	14133.5
726.1	21496.2	18079.9	16947.3	15624.8	14697.3
726.2	18904.1	17432.1	17251.9	14672.8	14396.8
726.3	18963.4	17836.3	19178	13633.3	14901
726.4	16792.9	17710.2	20509.3	13427.8	11892
726.5	16620.5	18731.9	20999	14610.6	8721.43
726.6	17116.1	20286	19851.7	15109.2	8667.54
726.7	15776.8	20433.6	18411.5	15110.5	6655.57
726.8	19975.8	19676.7	18351.7	14651	9932.09
726.9	20177.9	18707.8	19694.7	14129.2	9951.38
727	21017.7	18313.6	20141.3	14343.2	10513.5
727.1	22619.1	19502.1	20829.7	15086	9670.37
727.2	23827.2	19680.5	20474.4	14487.3	9224.71
727.3	21782.1	19920.3	19601.5	14661.8	8221.94
727.4	20084.5	19194.2	16772.3	14773.3	13314.9
727.5	19351.2	19368.4	16376.4	14658.4	12357.6
727.6	18579.1	18929.9	17622.7	15222.3	13280.1
727.7	20842.5	19758.6	18344.2	15070.4	12116
727.8	24115.1	20261.6	17628.6	14711.2	12091.9
727.9	24133.3	20612.5	17735.6	14916.8	13855.3
728	22229.1	19980.9	18663.1	15096.3	12550.5
728.1	21216.1	20677.3	20825.8	15945.5	13696.6
728.2	23644.6	20801	20931.2	16194.2	13060.4
728.3	23616.5	20812.7	20350.2	15957.6	7919.41
728.4	23352.3	20140	19726.4	15486.9	10239.8
728.5	24105.2	20298.7	20081.5	15466.1	9844.28
728.6	25790.2	21627.8	20450.8	15618.8	9534.2
728.7	24219.7	21498.1	20455.6	16240.1	8717.38
728.8	23528.5	20419.6	19766.4	16563	6613.83
728.9	26743.5	20618.5	18851.2	16262.7	10441.3
729	25535.6	20364.9	18126.8	16148.5	12884.3
729.1	22093.3	20293.2	18496	16340.6	11762.9
729.2	22164.1	19484.7	19513.3	16561.1	11147
729.3	21363.5	20284.7	20288.3	17550	10212.3
729.4	19427.7	21462.1	21011.8	16862.6	12353.2
729.5	21257.2	22419.4	21188.7	16567.9	11567.5
729.6	25209.2	22004.6	21992.3	16578.8	13349.3
729.7	24715.6	22285.5	23763.5	16014.4	11384.7
729.8	26213.1	22457.9	23104.3	15858.4	11144.7
729.9	26796.2	21581.3	21015.5	15909.3	11034.7
730	26772.3	21528.5	19233	15612.6	10378.1
730.1	28588.3	23058.5	20779	15502.2	13038.8
730.2	28001	23007.1	21703.5	16411.3	12533.2
730.3	26716.9	24674	22664.2	17301.6	9609.14
730.4	27110.8	23509.8	22602.3	17292.9	11303
730.5	23927.7	22286.8	23049	17364.6	14211.3
730.6	22994.7	22756.3	23332.1	17104.7	13349.9
730.7	22901.4	23976.2	22918.3	17466.2	12418.2
730.8	22209.6	23614.5	23102.1	16779.1	12754.8
730.9	21786	22496.7	22607.8	15881.7	13376.6
731	23205.2	23841.7	24469.5	16250.3	15438.6
731.1	25467.6	24720	24356.9	17038.8	17037.7
731.2	26264.4	25076	23761	17904.9	16418.2
731.3	26682.5	25146.3	23352.5	16418.7	14651.4
731.4	26626.8	23222.2	23449.1	16244	13604.1
731.5	27660.5	24284.3	22931.6	16804.2	9873.62
731.6	26509.1	23690	22104.9	16964.3	10089.3
731.7	25868	23936.7	21849.2	16901.3	10934.9
731.8	22091.3	23224	21781.9	17123.4	10443.2
731.9	20165	22258.3	22084.4	18267.8	8653.73
732	20794.6	22220.3	21228.9	18113.7	10901.1
732.1	22370.3	23943.5	21864.7	17377	14386.1
732.2	23228.2	24585.7	22832.3	17376.1	13674.1
732.3	25180.2	24043.3	24842.3	16863.7	14764.3
732.4	25903.5	24600.1	24077.7	17423.9	13344.8
732.5	27711.6	23113	24134.9	18537.2	13526.6
732.6	28263.6	21170.8	22893.8	17929.9	13282.1
732.7	28946.7	23425.9	23650.9	16941.8	13120.8
732.8	28563.2	23792.4	23082	17075.8	12662.9
732.9	28242.8	22980.2	21937.5	18524.4	14620.4
733	27517.2	22340.2	22859.4	18291	11292
733.1	29897.1	23770.3	24191.9	17169.1	11250.5
733.2	30956.6	24754.8	24605.3	16055.3	13163.7
733.3	29954.1	24030.6	24828.4	16088.1	13815.7
733.4	28418.3	23171.2	22838.1	16785.5	10846
733.5	25916.6	23733	22830	18069.6	14294.5
733.6	26462.5	23862.6	23203.9	18506.9	13092.9
733.7	23939.6	23896.8	23865.5	17510.4	13763.1
733.8	23762.6	22555.8	22765.4	18266.5	16058.4
733.9	23885.4	22175.6	22894	18335.3	15459.9
734	25087.2	24267.9	22948.3	18078.5	14804.8
734.1	27843.7	24016.9	22366	17834.2	13025.7
734.2	28114.1	24209.7	23100.1	18109.6	13483.9
734.3	27975	24080.5	22919.9	19127.5	13367.3
734.4	27730.9	23632.9	23482.3	19408.2	13796.3
734.5	25485.9	23780.5	23499	18805	12541.8
734.6	25458	22846.4	23342.5	18248.9	13720.3
734.7	25890.5	23128.1	23731.7	17491.4	15050.7
734.8	26501.9	23074.9	22843.1	17523.8	10240.9
734.9	27114.8	23688.4	24025.9	18413	13327.7
735	29070.7	24536.3	24456.5	18385.3	14980.5
