# Supplementary material for: A dehydrated space-weathered skin cloaking the hydrated interior of Ryugu
Source: Nat Astron. 2022 Dec 19;7(2):170–81. doi: 10.1038/s41550-022-01841-6 (PMC9943745; doi:10.1038/s41550-022-01841-6)
Supplement: Source Data Fig. 3 — Original graphs that were used in Fig. 3, and excel data to make these graphs. [file 41550_2022_1841_MOESM4_ESM.zip › Source_Data_Fig3/Fig.3_03.xls]

## Sheet: Sheet1
Frothy layer			Int. phyllosilicates
Si+Al	Mg	Fe	Si+Al	Mg	Fe
0.44	0.35	0.21	0.49	0.46	0.05
0.41	0.4	0.18	0.49	0.47	0.05
0.44	0.42	0.14	0.5	0.45	0.05
0.44	0.41	0.15	0.5	0.45	0.05
0.36	0.4	0.24	0.49	0.45	0.06
0.38	0.41	0.21	0.48	0.46	0.05
0.35	0.39	0.26	0.48	0.47	0.05
0.35	0.4	0.25	0.49	0.45	0.06
0.4	0.37	0.23	0.48	0.47	0.05
			0.49	0.46	0.05
			0.48	0.46	0.05
			0.5	0.45	0.05
			0.5	0.42	0.08
			0.5	0.45	0.05
			0.5	0.41	0.09
			0.49	0.46	0.05
			0.5	0.45	0.05
