# Supplementary material for: A dehydrated space-weathered skin cloaking the hydrated interior of Ryugu
Source: Nat Astron. 2022 Dec 19;7(2):170–81. doi: 10.1038/s41550-022-01841-6 (PMC9943745; doi:10.1038/s41550-022-01841-6)
Supplement: Source Data Fig. 3 — Original graphs that were used in Fig. 3, and excel data to make these graphs. [file 41550_2022_1841_MOESM4_ESM.zip › Source_Data_Fig3/Fig.3_04.xls]

## Sheet: Sheet1
Energy loss	Intensity	Intensity	Intensity	Intensity	Intensity
	Frothy layer	Boundary	Int. phyllosilicate U	Int. phyllosilicate L
	Surface	Below surface	Interior U	Interior L
700.045	-977.109	1163.39	4017.55	195.993
700.145	-63.375	765.619	4473.02	263.729
700.244	-261.984	-979.628	2504.62	-1514.83
700.343	-643.125	-1394.61	208.702	-1480.77
700.443	-1317.39	689.7	1146.16	564.907
700.542	-307.656	543.897	694.074	1324.22
700.642	-974.734	179.228	-566.649	898.499
700.741	-1429.81	-176.228	1156.13	434.173
700.841	-1021.3	-757.96	1908.78	-255.302
700.94	-1809.45	-1166.41	2088.14	295.928
701.04	-1517.41	-1688.7	2299.81	50.5867
701.139	-527.281	-1933.85	1844.02	347.241
701.238	-86.25	435.5	1500.85	128.472
701.338	158.375	1010.86	1926.12	643.358
701.437	39.2031	413.342	2272.44	612.909
701.537	125.656	818.291	2267.64	1322.39
701.636	584.5	1275.7	1682.58	750.723
701.736	-577.703	1476.66	2358.95	859.166
701.835	-1040.05	887.926	1663.3	113.504
701.934	-769.156	1066.64	-135.294	1141.58
702.034	-593.266	881.605	-867.833	1801.25
702.133	-472.094	777.136	-868.26	2171.03
702.233	420.859	1151.59	-647.98	125.969
702.332	-399.641	1281.29	-705.758	1943.94
702.432	-920.891	738.408	1007.95	2907.7
702.531	681.141	203.368	2655.41	2992.29
702.631	986.453	-443.481	3490.4	2087.7
702.73	943.859	517.721	1882.51	206.6
702.829	699.672	1403.13	-642.085	851.789
702.929	1105.39	1450.62	444.426	1640.63
703.028	798.031	1818.06	1606.77	577.479
703.128	440.25	1517.19	1557.03	-892.011
703.227	378.5	1415.16	827.741	-493.752
703.327	-573.609	443.016	1539.29	-117.03
703.426	19.4844	-782.171	861.031	-45.4984
703.526	-38.2344	-148.589	1612.86	353.972
703.625	894.797	1197.21	2802.41	500.024
703.724	920.125	1836.97	3132.24	989.038
703.824	895.594	1445.27	1317.94	1641.63
703.923	990.781	1442.73	1241.09	1999.16
704.023	381.953	730.302	2234.35	1720.54
704.122	219.422	95.0418	3907.49	1081.11
704.222	-171.875	115.646	3289.36	1122.41
704.321	780.062	294.231	2923.3	911.771
704.42	1687.47	486.582	1225.91	273.071
704.52	1370.88	161.748	1095.05	1862.18
704.619	1137.62	2200.6	1754.42	1558.63
704.719	1509.28	2762.89	2435.55	2256.15
704.818	2477.28	2549.01	2558.98	3550.7
704.918	2111.91	3652.12	2777.87	2597.66
705.017	1700.98	4257.17	3345.13	-220.734
705.117	1943.28	3444.41	2557.56	-297.651
705.216	2804.53	3143.25	1698.16	1016.26
705.315	2245.75	3363.83	2015.4	1807.34
705.415	3724.39	3147.15	2143.07	2400.56
705.514	3561.3	4873.11	2098.17	1801.95
705.614	3082.81	5342.71	1995.05	1963.24
705.713	2956.8	7221.8	1271.58	4168.94
705.813	3310.48	8057.98	1489.59	3342.87
705.912	4246.45	7303.92	4513.75	3415.69
706.012	6098.06	8494.95	4179.94	2305.26
706.111	8431.25	9256.46	3806.23	1090.94
706.21	9153.11	9995.72	3137.5	3060.72
706.31	9889.3	11192.8	2761.07	3415.31
706.409	11226.3	12882.8	3980.95	3009.84
706.509	12808	14895.1	5707.73	4374.28
706.608	14800.3	16950.6	7010.04	5157.17
706.708	16567.4	19358	6617.04	5085.91
706.807	19080.4	20533.5	7514.06	6314.12
706.906	21667.1	21513.3	6944.05	6736.88
707.006	24085.5	24430.7	7312.69	6371.39
707.105	26618.9	26812.2	8663.92	7350.01
707.205	28126.1	29670.1	10302.2	7919.09
707.304	30752.1	32416.7	11495.2	8200.02
707.404	33619.7	34364.1	13344.4	8678.96
707.503	36043.9	37712.5	15236.1	10131.9
707.603	39177.5	38659.4	16575.7	11668.3
707.702	41177.4	40086	17152.1	13223.9
707.801	42654.7	42180.9	19400	13983
707.901	43165.5	42948.1	20607.6	14588.1
708	43390.5	42846.8	21596.5	16382.2
708.1	43417.2	43417.2	23583.6	18304.9
708.199	42529.5	42704.1	23599.3	20454.7
708.299	41906.2	42515.3	24796.5	20008.2
708.398	39808.6	41802.3	25404.6	20753.2
708.498	37590.2	40419.5	25496.1	21745.5
708.597	36411	39257.8	27339.6	24352.5
708.696	35256.1	38419.1	29526.6	25231.5
708.796	33020	39669.8	31880.7	24807.5
708.895	31005.6	39691.3	33247.8	26080.3
708.995	29518.8	40107.6	34873.5	29182
709.094	28203.6	41459.5	37294.3	31890.6
709.194	27415.6	40912.9	39447	34485.6
709.293	25949.8	40148.3	40367.5	35709.6
709.392	24525.4	40530.7	41558.4	36490.2
709.492	22474.8	40581.8	42468.4	36222.7
709.591	21669.3	39707	41949.7	38529.5
709.691	21183.1	38713.8	43417.2	40620.8
709.79	20826.5	38725.9	42233.4	40994.4
709.89	21170.3	36449.4	41558.3	42606.8
709.989	19967.4	34889.3	41238.6	43417.2
710.089	18400.9	32504.2	40127.4	40761.5
710.188	18070.5	30635.2	37928.1	36546.9
710.287	18173.3	28976.7	35185.3	34189.5
710.387	16743.8	27258.3	32237.6	34061.1
710.486	16492.5	26135.4	29319.4	31039.6
710.586	16691.9	25183.1	27670.6	28348
710.685	16179.7	24230.3	27407.1	27534
710.785	15436.3	22435.2	23360	27367.1
710.884	14223.1	22363.7	22801.8	26136.4
710.984	14081	21018.7	22118.8	24162.6
711.083	13994.6	20312.4	21322.1	22781.8
711.182	13931	18347.4	21266.3	23305.8
711.282	13468.5	16429	20012.9	20561.6
711.381	12623.9	14568.1	18305.9	18042.7
711.481	12644	15985.5	16947.2	16773
711.58	12109.6	15829	15109.2	16099.4
711.68	11426.8	14662.7	15176.3	15820.3
711.779	11219.9	13611.1	13478.7	16273.9
711.878	11471.1	12834.3	14172.1	15669.5
711.978	10988.2	13532.2	13544.7	14015.5
712.077	10258.1	13474.2	14365.9	14129.3
712.177	10441.9	12865.8	15066	14133.7
712.276	9550.48	12372.9	14223.4	14336.5
712.376	9263.62	11025.6	14186.6	11969
712.475	9411.39	11408.4	13568.1	11583.6
712.575	9623.89	12813.5	12567.5	11482.8
712.674	8679.16	12856.5	11160.6	10165.3
712.773	8629.89	12750.3	9968.95	11287.7
712.873	8842.86	12434.6	10202.3	10658.9
712.972	8781.5	12340.7	10732.4	10328.5
713.072	7692.81	11590.8	10005.6	8524.94
713.171	8116.14	10221.1	9142.47	7738.57
713.271	8516.45	10381	8549.76	8668.76
713.37	8381.59	10145.4	7509.23	8472.28
713.47	9444.28	9487.54	8350.52	7830.46
713.569	8350.25	9193.16	10412	7586.41
713.668	6955.48	8845.72	12191.3	9335.57
713.768	6597.09	9315.54	11574.8	9443.44
713.867	6621.86	10137.7	10512.8	8490.64
713.967	7892.45	9310.76	8524.28	6376.5
714.066	7794.2	8850.74	7401.09	6149.87
714.166	7310.83	9257.51	8857.77	7326.83
714.265	7980	8583.92	9589.85	9320.38
714.364	7214.56	7411.6	8119.65	9938.19
714.464	6613.45	7881.88	8536.66	8950.02
714.563	5871.98	8764.77	10037.2	8477.05
714.663	6530.78	9104.12	10190.9	7263.83
714.762	6731.27	8865.92	7025.65	7435.54
714.862	7368.2	8548.03	7969.45	7289.43
714.961	7547.98	8613.86	7291.3	7040.67
715.061	7196.59	9017.38	8202.61	7127.9
715.16	7131.05	8258.4	8019.97	6064.34
715.259	7076.48	7318.88	7716.6	7758.58
715.359	7315.58	7599.97	6273.4	6923.13
715.458	6852.92	7287.56	6925.06	7294.76
715.558	6631.08	7069.09	7500.94	9107.24
715.657	6039.5	7116.24	7535.75	9507.12
715.757	5995.25	7964.78	7673.31	6516.88
715.856	5791.42	8455.97	7924.66	4523.18
715.956	6731.23	8408.4	7590.19	5257.32
716.055	6726.94	8381.89	7236.78	7128.55
716.154	7087.17	8131.29	7089.29	7196.28
716.254	7332.83	6940.25	4950.92	8233.46
716.353	6592.44	7173.5	5038.92	5102.68
716.453	5988.5	7546.33	5389.37	5383.29
716.552	6825.92	7472.77	6181.23	5815.74
716.652	7004.48	7456.24	6796	7641.63
716.751	6866.3	7328.57	6488.93	8442.21
716.85	7112.23	6797.14	5763.8	6576.1
716.95	7325.34	7249.83	6362.94	6585.18
717.049	7445.47	8514.87	6352.27	5605.53
717.149	7230.12	8381.64	6312.71	6832.19
717.248	6584.81	8426.54	5576.41	7384.06
717.348	6658.61	8225.52	8005.65	7299.21
717.447	7275.55	8327.38	7406.08	7792.18
717.547	7601.83	8021.43	7365.38	7192.78
717.646	7546.58	7891.32	7259.72	6666.24
717.745	7537.36	7636.7	6596	6125.8
717.845	7791.53	7679.58	5980.85	6231.5
717.944	8160.45	8548.53	6786.67	5504.71
718.044	7566.88	7923.8	6730.15	5934.85
718.143	6888.77	7483.12	7280.23	6963.97
718.243	7125.09	7860.13	7712.04	7954.65
718.342	7149.91	9088.64	7298.66	7145.21
718.442	7044.45	9601.79	5600.74	6272.85
718.541	7779.58	9218.23	5914.46	6510.39
718.64	8230.95	9362.55	6325.68	6360.73
718.74	9068.64	9373.98	5316.58	5771.94
718.839	8281.48	9690.51	6861.33	5269.39
718.939	8573.17	11126.7	6378.23	5419.93
719.038	9576.7	11004.7	6497.25	6751.34
719.138	10094.6	11398	6514.8	7546.57
719.237	11220	10290.5	6804.22	8778.49
719.336	12500.3	11198	8147.42	9474.3
719.436	12820.7	12161.7	8911.2	9346.96
719.535	13949.5	12053.9	7807.32	7269.16
719.635	14801.3	11851.8	7290.79	7934.22
719.734	15379.1	11936.4	6569.51	7765.52
719.834	15762.1	12923.1	7680.96	8232.3
719.933	15857.1	14246.7	8421.82	9075.26
720.033	16540.8	13949.3	9204.94	8094.59
720.132	16245.8	13340.9	9517.06	8159.99
720.231	16029.2	14100.1	10744.3	8640.01
720.331	17280.5	14881.5	11313.7	7783.05
720.43	16901.1	15740.1	8966.52	6488.71
720.53	17239.4	16904.4	8822.05	8492.99
720.629	17094.7	17288.4	9149.19	8879.8
720.729	17817.1	17403.3	10182.1	8355.44
720.828	17399.2	17203.6	10298	7988.68
720.927	16389.1	16371.8	10783.3	9669.72
721.027	15802.5	17433.2	11789	10839.3
721.126	15644.1	18632	13617.7	11309.9
721.226	16583.3	18726.4	14585.5	12416.6
721.325	18318.7	17702.4	13784.8	13253.2
721.425	18497.3	17625.3	13860	14786.8
721.524	17887.8	17695.2	14755.4	13255.5
721.624	17407.4	17376	15962.8	14148.9
721.723	17210.2	17415.8	16023.3	14236
721.822	16472.8	17649.5	15256.7	13003.4
721.922	16526.2	17643.8	16319.4	12888.1
722.021	17050.1	16816.4	15805.6	13235.2
722.121	16624.8	16245.9	15291	13756.5
722.22	16093.1	17096.2	14707.4	15508.8
722.32	15865.3	16815.3	14749.6	15672.5
722.419	15417.2	16214.5	13861.4	15031.4
722.519	15142.8	16069.4	15693.8	14266.8
722.618	15720.3	15860.2	16832.9	15124.3
722.717	16507.7	16249.9	17931.8	15640.5
722.817	16188.4	15862.1	17422.6	14964.8
722.916	15130.1	15560.7	16885.4	14822.8
723.016	14579.6	15542.6	15690.6	15251.4
723.115	13840.5	17170.2	13325.3	14288.8
723.215	13705.2	15750.1	12877.1	14033.6
723.314	13919.3	16019.2	12911.2	13035
723.413	13699	16164.2	13401.6	13573.9
723.513	13566.8	16325.8	13417.2	15667.1
723.612	14044.7	15228.7	13703.6	16253.3
723.712	14731.3	15583.2	14078	14879.6
723.811	14248.5	15096.7	13744.6	14547.1
723.911	13400.1	13992.9	12883.6	14091.1
724.01	13068.8	13615.1	13866.7	12860.3
724.11	13210.3	12843.6	14674.5	12843.8
724.209	13169.1	12879.6	13635.9	12477.5
724.308	13736.1	13373.8	12355.7	12775.2
724.408	13986.3	13200.8	13586.6	15166.4
724.507	13903.3	13951.8	13204.3	13940.5
724.607	13421.2	13381.7	13682.5	12782.1
724.706	14635.4	13667.2	13912.6	13535.4
724.806	14074.6	13776	12828	12630.6
724.905	13298.4	13514.2	10766.1	13138.8
725.005	12832.6	12689.2	10323	12716.7
725.104	12787.5	12740.1	11459.1	11851
725.203	13164.6	12432.1	11853	11889.6
725.303	12554.2	12589.3	10774.2	11810.7
725.402	12306.9	12020.2	10888.7	12611.7
725.502	11740.4	11078.9	12006.2	13742.3
725.601	11973.9	12042.9	11783	14042.6
725.701	13489.6	12602.2	10399.5	12394.9
725.8	13945.2	11878.7	9669.4	10545.6
725.899	14062	10253.9	10064.9	10957.8
725.999	13887.3	10598.8	10146.2	11867.6
726.098	13295.4	11705.3	9866.68	12399.2
726.198	13032.1	11592.3	9216.84	13040.8
726.297	12839.7	12283.6	11304.2	12498.1
726.397	13641.4	12435.4	11446.1	11999.8
726.496	14017	13062.6	12170.8	11661.2
726.596	13588.3	14037.3	11304.9	11483.1
726.695	13587	12760.3	9472.14	11318.8
726.794	12704	12134.9	9580.57	13081.7
726.894	12291.3	12713.9	11261.3	11599.3
726.993	12508.7	14332.5	10894.4	11193.7
727.093	13426.4	14151.2	9257.38	10116.8
727.192	13140.7	13460.4	8473.76	9023.11
727.292	13517.8	13492.7	8197.33	7930.07
727.391	13552.6	13051.4	8743.44	8659.66
727.491	13633.1	13187.1	8645.6	10378.8
727.59	13372.1	13397.6	9741.29	11084.5
727.689	13673.3	13184	10800.1	11723.1
727.789	14458.7	14017.8	11541.1	11736
727.888	14475.9	15050.1	11395.2	11810.9
727.988	15011.6	14539.9	12407.2	11438
728.087	15041.2	14405.1	11099.3	10332.5
728.187	14258.7	14404.4	10665.3	9164.4
728.286	14193.3	14441.7	10059.4	7563.42
728.385	13659.3	13803.5	9251.7	7808.28
728.485	14274.3	13875.6	9707.49	10217.3
728.584	14326.5	13397.2	10365.1	12578.1
728.684	15649.1	13921.6	11089.2	11848.6
728.783	16025.6	13520	12782.1	10047.8
728.883	15194.9	13574.7	13157.4	9733.07
728.982	15490.2	14025.3	10758	10773.5
729.082	15179	14815.1	10798.8	10799
729.181	15775.5	14893.1	12158.2	11008.1
729.28	16889.7	15693.4	13647.9	11581.5
729.38	16634.4	15942.8	13619.6	14181.9
729.479	16092.8	14816.8	12263.2	12260
729.579	16121.2	14183.6	10978.8	11817.3
729.678	15249.4	14205.6	10840.5	13175.8
729.778	16983.7	14521	10873.8	13044.8
729.877	17609.8	15288	11415.6	13084
729.977	16913.5	16572.4	11701.5	13215.3
730.076	16987.1	16602	12330.7	14540.1
730.175	16392.4	16335.3	11898.5	13565.6
730.275	16148.4	15598.7	12250.5	13023.6
730.374	16341.9	15829.5	13117.1	13418.5
730.474	16791.7	15769	12284.7	12951.5
730.573	16860.7	16261.7	13217.7	13209.7
730.673	16488.8	15705.5	14313.2	12484.4
730.772	15809.6	15755.8	13800.3	12047.8
730.871	15744.1	15008.6	12974.5	12197.9
730.971	16649.3	14418	12620.5	12253.3
731.07	17291.4	15575.2	12650.1	12683
731.17	16671.5	16101.2	12611.6	12217.1
731.269	16111.9	15167.3	11834.5	12920.4
731.369	15956.5	15377.8	11499.7	12938
731.468	15574.4	15374.8	12149.6	13146.9
731.568	15917.8	15652.6	12318.7	14512.9
731.667	16963.5	14986.3	12995.4	15229
731.766	17810.6	14517.1	10731.4	14876
731.866	17807.9	15896	12021.2	13297.5
731.965	17207.9	15829.7	14071.8	14483.6
732.065	16711.2	15726.8	14566.5	15072.8
732.164	16454.1	16399.3	13886.7	13669.3
732.264	16916.6	17535.8	14361.9	13542.4
732.363	16350.9	17131.4	14449.7	14839.3
732.463	16893.1	16898.2	14234.4	14121.6
732.562	17515.2	17166.4	15369.3	13045.7
732.661	16111.4	17068.4	15083.1	12857.1
732.761	16059.7	16922.8	15935.2	13312.6
732.86	17626.7	17398.8	15450.1	14145.4
732.96	17114.9	17637.5	14624.2	14478.8
733.059	16800.6	17320.8	14206.9	14596.8
733.159	15988.7	16404.9	13944.6	14145.7
733.258	15976.7	16482.5	13487.8	15842.5
733.357	16482.5	16453.2	14620.3	15959
733.457	17038.2	16974.2	13809	13703.2
733.556	16574.3	17971.8	12976.3	13151.9
733.656	16035.9	18039.2	13155.3	13850.1
733.755	16050.8	17522.1	14572.6	13703.6
733.855	16485.9	16849.9	13631.3	13511.9
733.954	16257.1	17190.4	14737.2	14580.1
734.054	15402.7	17282.9	15602.9	13969.1
734.153	14883.8	16748.4	14747.2	14415
734.252	15618.4	16317.9	15559	13941.1
734.352	16409.5	16547.4	16369.8	13777.9
734.451	16673.9	17533.9	15085.2	13536.6
734.551	16625	18004.6	15227.7	12730.1
734.65	16004.6	16710.9	15656.8	12655.3
734.75	16566.3	16768.2	15930.6	12518.5
734.849	16709.3	16368.8	15809	13249.9
734.949	16788.5	16456.9	16128.4	13666.4
735.048	17402.6	16167.2	14196.9	13075.2
