# Supplementary material for: A dehydrated space-weathered skin cloaking the hydrated interior of Ryugu
Source: Nat Astron. 2022 Dec 19;7(2):170–81. doi: 10.1038/s41550-022-01841-6 (PMC9943745; doi:10.1038/s41550-022-01841-6)
Supplement: Source Data Fig. 3 — Original graphs that were used in Fig. 3, and excel data to make these graphs. [file 41550_2022_1841_MOESM4_ESM.zip › Source_Data_Fig3/Fig.3_05.xls]

## Sheet: Sheet1
Surface	Surface		Interior	Interior
40.8811	43.8192	15.2997	39.5725	52.9609	7.46653
38.6472	43.653	17.6998	39.5725	52.9609	7.46653
38.0319	43.0399	18.9282	43.0082	51.867	5.12478
38.152	43.7208	18.1272	40.1775	51.8663	7.95621
38.8246	44.6663	16.5091	39.1939	54.298	6.50807
39.2109	45.2461	15.543	39.711	52.8798	7.40923
39.176	43.6197	17.2043	38.8114	54.5462	6.6424
38.8699	45.2252	15.9049	39.6904	51.8198	8.48983
39.0837	45.2171	15.6992	36.5251	50.6995	12.7754
38.997	46.7425	14.2605	40.3986	53.0816	6.51979
36.9848	43.7814	19.2338	37.7813	53.9331	8.28561
			38.0724	52.5235	9.40409
			40.5406	50.7592	8.70024
