# Supplementary material for: A dehydrated space-weathered skin cloaking the hydrated interior of Ryugu
Source: Nat Astron. 2022 Dec 19;7(2):170–81. doi: 10.1038/s41550-022-01841-6 (PMC9943745; doi:10.1038/s41550-022-01841-6)
Supplement: Source Data Fig. 3 — Original graphs that were used in Fig. 3, and excel data to make these graphs. [file 41550_2022_1841_MOESM4_ESM.zip › Source_Data_Fig3/Fig.3_06.xls]

## Sheet: Sheet1
Energy loss	Intensity	Intensity
	Frothy layer	Int. phyllosilicates
690	-0.000885765	-0.0145029
691	0.000570198	0.00786245
692	-0.000580571	0.00670231
693	0.00129419	0.00918301
694	0.000529006	0.00108163
695	0.00138829	0.00138759
696	0.000383801	-0.00205904
697	0.000652928	0.000361154
698	-0.000672188	-0.00711711
699	-0.000761756	-0.00357648
700	-2.34642e-05	0.00038068
701	-0.00080824	0.000472414
702	9.47098e-05	0.0022356
703	0.00146952	0.00392959
704	0.00579704	0.00457572
705	0.0131344	0.0141149
705.15	0.0151925	0.00977529
705.3	0.0181793	0.0142471
705.45	0.022558	0.0154487
705.6	0.0287851	0.017194
705.75	0.0418865	0.0264343
705.9	0.067198	0.0392405
706.05	0.0991894	0.0565138
706.2	0.123298	0.0740423
706.35	0.144502	0.0893696
706.5	0.18663	0.116333
706.65	0.245974	0.133889
706.8	0.282282	0.157287
706.95	0.328714	0.173272
707.1	0.400713	0.205665
707.25	0.496757	0.255056
707.4	0.601013	0.32409
707.55	0.6976	0.385121
707.7	0.818016	0.471706
707.85	0.89004	0.551766
708	0.92004	0.61988
708.15	0.979767	0.672386
708.3	1	0.714867
708.45	0.924903	0.742762
708.6	0.773889	0.700714
708.75	0.652707	0.63655
708.9	0.54085	0.597283
709.05	0.42035	0.605211
709.2	0.341314	0.644062
709.35	0.273514	0.70832
709.5	0.228837	0.787585
709.65	0.20163	0.873831
709.8	0.188702	0.937236
709.95	0.186944	0.98008
710.1	0.18964	1
710.25	0.191138	0.982825
710.4	0.189522	0.918918
710.55	0.188486	0.804168
710.7	0.187857	0.676568
710.85	0.177338	0.571596
711	0.158091	0.495227
711.15	0.13492	0.429657
711.3	0.114825	0.383412
711.45	0.100487	0.344123
711.6	0.0943666	0.309618
711.75	0.0921283	0.27534
711.9	0.0879978	0.24976
712.05	0.0815099	0.223734
712.2	0.0716129	0.208295
712.35	0.0599404	0.191799
712.5	0.0499892	0.180652
712.65	0.040807	0.168672
712.8	0.033864	0.157086
712.95	0.0281664	0.152937
713.1	0.0219955	0.148318
713.25	0.0193	0.137814
713.4	0.0161472	0.129356
713.55	0.0144178	0.125255
713.7	0.0125877	0.117971
713.85	0.0107522	0.11312
714	0.0101215	0.108503
714.15	0.00933383	0.100181
714.3	0.00956934	0.0972059
714.45	0.00820662	0.0888698
714.6	0.00713236	0.0842234
714.75	0.00603944	0.0767969
714.9	0.00569729	0.0691267
715.15	0.00423216	0.0580446
715.4	0.0028176	0.0462231
715.65	0.0026327	0.0376757
715.9	0.00187511	0.0317032
716.15	0.00169392	0.0287353
716.4	0.000493705	0.0258993
716.65	-0.000371278	0.0203074
716.9	-0.000688265	0.0175686
717.15	-5.95768e-05	0.011641
717.4	-0.00089461	0.0022338
717.65	3.43777e-06	-5.10083e-07
717.9	-0.000155059	-0.00764451
718.15	0.00148821	-0.00976966
718.4	0.00381493	-0.0100755
718.65	0.00641358	-0.0157335
718.9	0.0116644	-0.0135456
719.15	0.0212302	-0.00599245
719.4	0.0403664	0.00685109
719.65	0.0792958	0.0287909
719.9	0.117783	0.0379883
