# Supplementary material for: A dehydrated space-weathered skin cloaking the hydrated interior of Ryugu
Source: Nat Astron. 2022 Dec 19;7(2):170–81. doi: 10.1038/s41550-022-01841-6 (PMC9943745; doi:10.1038/s41550-022-01841-6)
Supplement: Source Data Fig. 3 — Original graphs that were used in Fig. 3, and excel data to make these graphs. [file 41550_2022_1841_MOESM4_ESM.zip › Source_Data_Fig3/Fig.3_07.xls]

## Sheet: Sheet1
Energy	Frothy layer	Int. phyllosilicates
7052.67	0.50023	0.000352
7057.67	0.50015	-3.95e-05
7062.68	0.49984	-7.09e-05
7067.67	0.50003	-0.000206
7072.68	0.49953	-8.96e-05
7077.69	0.49985	-0.00025
7082.7	0.49992	-0.00028
7087.69	0.50046	0.000584
7092.68	0.50095	0.000914
7097.69	0.50241	0.00229
7098.2	0.50257	0.00224
7098.71	0.50262	0.00231
7099.21	0.503	0.00261
7099.71	0.50293	0.00296
7100.21	0.50318	0.00321
7100.71	0.5033	0.00334
7101.21	0.50393	0.00353
7101.71	0.50414	0.00361
7102.21	0.50426	0.0041
7102.72	0.50492	0.0042
7103.21	0.50503	0.0045
7103.71	0.50569	0.00506
7104.22	0.50586	0.00506
7104.71	0.50649	0.00579
7105.21	0.50709	0.00616
7105.71	0.5078	0.00625
7105.93	0.50761	0.00659
7106.19	0.50809	0.00723
7106.44	0.50852	0.00747
7106.71	0.5087	0.00775
7106.96	0.5092	0.0081
7107.18	0.50937	0.00821
7107.45	0.51004	0.00863
7107.68	0.5103	0.00879
7107.95	0.51103	0.00934
7108.19	0.51168	0.00983
7108.44	0.51222	0.0102
7108.7	0.51256	0.0107
7108.96	0.51355	0.0121
7109.18	0.51445	0.0122
7109.46	0.51517	0.0128
7109.7	0.51643	0.014
7109.94	0.5176	0.0146
7110.18	0.51942	0.0161
7110.46	0.52164	0.0178
7110.68	0.52431	0.0197
7110.96	0.52864	0.023
7111.17	0.53291	0.0258
7111.44	0.54055	0.0307
7111.7	0.55018	0.0371
7111.96	0.56053	0.0436
7112.2	0.56767	0.0486
7112.44	0.57394	0.0542
7112.7	0.5765	0.0582
7112.96	0.57858	0.0642
7113.21	0.57945	0.0692
7113.42	0.58037	0.074
7113.71	0.58402	0.079
7113.96	0.58398	0.0824
7114.18	0.58531	0.0834
7114.46	0.58443	0.0825
7114.68	0.58611	0.083
7114.94	0.587	0.0823
7115.19	0.59087	0.0825
7115.71	0.60328	0.087
7116.21	0.62347	0.0984
7116.71	0.65637	0.116948
7117.21	0.69427	0.142037
7117.71	0.74485	0.173497
7118.21	0.79798	0.210969
7118.71	0.87022	0.256401
7119.22	0.93675	0.300156
7119.71	1.0052	0.348469
7120.2	1.0658	0.39121
7120.7	1.1099	0.438315
7121.21	1.1481	0.471745
7121.71	1.1823	0.505217
7122.2	1.2146	0.539098
7122.71	1.2449	0.572827
7123.71	1.3271	0.657953
7124.7	1.4119	0.753212
7125.7	1.4836	0.855577
7126.7	1.5472	0.927659
7127.69	1.5852	1.01442
7128.69	1.6303	1.10857
7129.69	1.6609	1.18774
7130.7	1.6759	1.25172
7131.69	1.6568	1.25863
7132.71	1.6576	1.25373
7133.71	1.6308	1.24158
7134.69	1.6226	1.19264
7135.69	1.6014	1.17275
7136.72	1.5839	1.15939
7137.69	1.5962	1.12025
7138.7	1.5615	1.11225
7139.7	1.5661	1.10254
7140.72	1.547	1.07934
7141.69	1.544	1.07457
7142.71	1.53	1.05565
7143.7	1.516	1.06672
7144.71	1.5102	1.0481
7145.67	1.4955	1.05235
7146.7	1.4989	1.02522
7147.69	1.4798	1.00789
7149.71	1.4595	0.976627
7151.7	1.4234	0.933758
7153.7	1.417	0.903051
7155.72	1.3908	0.882444
7157.73	1.3841	0.869256
7159.72	1.3914	0.851338
7161.72	1.358	0.853169
7163.7	1.3862	0.867854
7165.73	1.403	0.883204
7167.73	1.4246	0.914305
7169.72	1.4362	0.936673
7171.72	1.4757	0.953133
7173.7	1.4699	0.975986
7175.71	1.4928	1.00681
7177.71	1.5005	1.01044
7182.7	1.5048	1.03355
7187.69	1.5216	1.0318
7192.71	1.5018	1.02886
7197.72	1.4908	1.00544
7202.72	1.4617	0.966719
7207.72	1.459	0.956608
7212.71	1.4432	0.943073
7217.71	1.4552	0.949175
7222.71	1.4594	0.945578
7227.72	1.4339	0.963179
7232.68	1.4417	0.945022
7237.7	1.4545	0.947509
7242.71	1.4551	0.947396
7247.7	1.4505	0.947133
7252.72	1.4576	0.939971
7257.69	1.4397	0.95989
7262.73	1.4593	0.965697
7267.69	1.4462	0.944954
7272.72	1.4512	0.960209
7277.71	1.4509	0.945372
7282.71	1.4408	0.944353
7287.71	1.4404	0.946567
7292.7	1.4239	0.931493
7297.7	1.4296	0.920647
7302.72	1.4174	0.913525
7307.71	1.4155	0.916157
7312.72	1.417	0.908059
7317.7	1.4077	0.927867
7322.7	1.427	0.903395
7327.69	1.4096	0.920626
7332.69	1.4173	0.930345
