# Supplementary material for: A dehydrated space-weathered skin cloaking the hydrated interior of Ryugu
Source: Nat Astron. 2022 Dec 19;7(2):170–81. doi: 10.1038/s41550-022-01841-6 (PMC9943745; doi:10.1038/s41550-022-01841-6)
Supplement: Source Data Fig. 3 — Original graphs that were used in Fig. 3, and excel data to make these graphs. [file 41550_2022_1841_MOESM4_ESM.zip › Source_Data_Fig3/Fig.3_08.xls]

## Sheet: Sheet1
Energy	Normalized intensity	Normalized intensity
	Frothy layer	Int. phyllosilicates
7100	0.01	0
7100.05	0.01	0
7100.1	0.01	0
7100.15	0.01	0
7100.2	0.01	0
7100.25	0.01	0
7100.3	0.01	0
7100.35	0.01	0
7100.4	0.01	0
7100.45	0.01	0
7100.5	0.01	0
7100.55	0.01	0
7100.6	0.01	0
7100.65	0.01	0
7100.7	0.01	0
7100.75	0.01	0
7100.8	0.01	0
7100.85	0.01	0
7100.9	0.01	0
7100.95	0.01	0
7101	0.01	0
7101.05	0.01	0
7101.1	0.01	0
7101.15	0.01	0
7101.2	0.01	0
7101.25	0.01	0
7101.3	0.01	0
7101.35	0.01	0
7101.4	0.01	0
7101.45	0.01	0
7101.5	0.01	0
7101.55	0.01	0
7101.6	0.01	0
7101.65	0.01	0
7101.7	0.01	0
7101.75	0.01	0
7101.8	0.01	0
7101.85	0.01	0
7101.9	0.01	0
7101.95	0.01	0
7102	0.01	0
7102.05	0.01	0
7102.1	0.01	0
7102.15	0.01	0
7102.2	0.01	0
7102.25	0.01	0
7102.3	0.01	0
7102.35	0.01	0
7102.4	0.01	0
7102.45	0.01	0
7102.5	0.01	0
7102.55	0.01	0
7102.6	0.01	0
7102.65	0.01	0
7102.7	0.01	0
7102.75	0.01	0
7102.8	0.01	0
7102.85	0.01	0
7102.9	0.01	0
7102.95	0.01	0
7103	0.01	0
7103.05	0.01	0
7103.1	0.01	0
7103.15	0.01	0
7103.2	0.01	0
7103.25	0.01	0
7103.3	0.01	0
7103.35	0.01	0
7103.4	0.01	0
7103.45	0.01	0
7103.5	0.01	0
7103.55	0.01	0
7103.6	0.01	0
7103.65	0.01	0
7103.7	0.01	0
7103.75	0.01	0
7103.8	0.01	0
7103.85	0.01	0
7103.9	0.01	0
7103.95	0.01	0
7104	0.01	0
7104.05	0.01	0
7104.1	0.01	0
7104.15	0.01	0
7104.2	0.01	0
7104.25	0.01	0
7104.3	0.01	0
7104.35	0.01	0
7104.4	0.01	0
7104.45	0.01	0
7104.5	0.01	0
7104.55	0.01	0
7104.6	0.01	0
7104.65	0.01	0
7104.7	0.01	0
7104.75	0.01	0
7104.8	0.01	0
7104.85	0.01	0
7104.9	0.01	0
7104.95	0.01	0
7105	0.01	0
7105.05	0.01	0
7105.1	0.01	0
7105.15	0.01	0
7105.2	0.01	0
7105.25	0.01	0
7105.3	0.01	0
7105.35	0.01	0
7105.4	0.01	0
7105.45	0.01	0
7105.5	0.01	0
7105.55	0.01	0
7105.6	0.01	0
7105.65	0.01	0
7105.7	0.01	0
7105.75	0.01	0
7105.8	0.01	0
7105.85	0.01	0
7105.9	0.01	0
7105.95	0.01	0
7106	0.01	0
7106.05	0.01	0
7106.1	0.01	0
7106.15	0.01	0
7106.2	0.01	0
7106.25	0.01	0
7106.3	0.01	0
7106.35	0.01	0
7106.4	0.01	0
7106.45	0.01	0
7106.5	0.01	0
7106.55	0.01	0
7106.6	0.01	0
7106.65	0.01	0
7106.7	0.01	0
7106.75	0.01	0
7106.8	0.01	0
7106.85	0.01	0
7106.9	0.01	0
7106.95	0.01	0
7107	0.01	0
7107.05	0.01	0
7107.1	0.01	0
7107.15	0.01	0
7107.2	0.01	0
7107.25	0.01	0
7107.3	0.01	0
7107.35	0.01	0
7107.4	0.01	0
7107.45	0.01	0
7107.5	0.01	0
7107.55	0.01	0
7107.6	0.01	0
7107.65	0.01	0
7107.7	0.01	0
7107.75	0.01	0
7107.8	0.01	0
7107.85	0.01	0
7107.9	0.01	0
7107.95	0.01	0
7108	0.01	0
7108.05	0.01	0
7108.1	0.01	0
7108.15	0.01	0
7108.2	0.01	0
7108.25	0.01	0
7108.3	0.01	0
7108.35	0.01	0
7108.4	0.01	0
7108.45	0.01	0
7108.5	0.01	0
7108.55	0.01	0
7108.6	0.01	0
7108.65	0.01	0
7108.7	0.01	0
7108.75	0.01	0
7108.8	0.01	0
7108.85	0.01	0
7108.9	0.01	0
7108.95	0.01	0
7109	0.01	0
7109.05	0.01	0
7109.1	0.01	0
7109.15	0.01	0
7109.2	0.01	0
7109.25	0.01	0
7109.3	0.01	0
7109.35	0.01	0
7109.4	0.01	0
7109.45	0.01	0
7109.5	0.01	0
7109.55	0.01	0
7109.6	0.01	0
7109.65	0.0101	0
7109.7	0.0101	0
7109.75	0.0101	0
7109.8	0.0102	-5e-07
7109.85	0.0103	-4e-07
7109.9	0.0103	7.5e-06
7109.95	0.0104	2.22e-05
7110	0.0105	4.95e-05
7110.05	0.0106	8.83e-05
7110.1	0.0108	0.000136
7110.15	0.0109	0.000196
7110.2	0.0111	0.000262
7110.25	0.0112	0.000338
7110.3	0.0114	0.000422
7110.35	0.0116	0.000513
7110.4	0.0118	0.00062
7110.45	0.012	0.000739
7110.5	0.0123	0.00088
7110.55	0.0126	0.00104
7110.6	0.013	0.00123
7110.65	0.0133	0.00144
7110.7	0.0137	0.00168
7110.75	0.0142	0.00194
7110.8	0.0147	0.00222
7110.85	0.0152	0.00252
7110.9	0.0157	0.00285
7110.95	0.0163	0.0032
7111	0.017	0.00358
7111.05	0.0177	0.00398
7111.1	0.0184	0.00441
7111.15	0.0193	0.00487
7111.2	0.0202	0.00537
7111.25	0.0212	0.00592
7111.3	0.0222	0.0065
7111.35	0.0233	0.00713
7111.4	0.0245	0.00782
7111.45	0.0258	0.00854
7111.5	0.0271	0.00931
7111.55	0.0285	0.0101
7111.6	0.03	0.011
7111.65	0.0315	0.0118
7111.7	0.033	0.0127
7111.75	0.0345	0.0136
7111.8	0.0361	0.0145
7111.85	0.0376	0.0153
7111.9	0.039	0.0161
7111.95	0.0404	0.017
7112	0.0417	0.0177
7112.05	0.043	0.0185
7112.1	0.0441	0.0192
7112.15	0.0452	0.0199
7112.2	0.0462	0.0206
7112.25	0.0471	0.0213
7112.3	0.0479	0.022
7112.35	0.0486	0.0226
7112.4	0.0492	0.0232
7112.45	0.0496	0.0238
7112.5	0.05	0.0243
7112.55	0.0502	0.0248
7112.6	0.0504	0.0253
7112.65	0.0504	0.0258
7112.7	0.0504	0.0263
7112.75	0.0503	0.0269
7112.8	0.0502	0.0274
7112.85	0.05	0.0279
7112.9	0.0498	0.0285
7112.95	0.0495	0.0291
7113	0.0492	0.0296
7113.05	0.0488	0.0302
7113.1	0.0484	0.0308
7113.15	0.048	0.0313
7113.2	0.0476	0.0318
7113.25	0.0473	0.0323
7113.3	0.0469	0.0328
7113.35	0.0465	0.0333
7113.4	0.0462	0.0338
7113.45	0.0459	0.0342
7113.5	0.0456	0.0345
7113.55	0.0453	0.0349
7113.6	0.045	0.0351
7113.65	0.0446	0.0353
7113.7	0.0442	0.0355
7113.75	0.0437	0.0356
7113.8	0.0431	0.0356
7113.85	0.0425	0.0355
7113.9	0.0418	0.0354
7113.95	0.0411	0.0352
7114	0.0403	0.0348
7114.05	0.0395	0.0344
7114.1	0.0387	0.0339
7114.15	0.0378	0.0333
7114.2	0.0369	0.0326
7114.25	0.0359	0.0319
7114.3	0.0349	0.0311
7114.35	0.0339	0.0302
7114.4	0.0329	0.0294
7114.45	0.0319	0.0285
7114.5	0.0309	0.0276
7114.55	0.0299	0.0267
7114.6	0.0289	0.0258
7114.65	0.0279	0.0248
7114.7	0.0269	0.0239
7114.75	0.0259	0.0229
7114.8	0.0249	0.0219
7114.85	0.024	0.0208
7114.9	0.023	0.0198
7114.95	0.0221	0.0187
7115	0.0212	0.0177
7115.05	0.0204	0.0166
7115.1	0.0196	0.0156
7115.15	0.0188	0.0145
7115.2	0.0181	0.0135
7115.25	0.0174	0.0126
7115.3	0.0167	0.0116
7115.35	0.0161	0.0107
7115.4	0.0154	0.00979
7115.45	0.0148	0.00893
7115.5	0.0142	0.00811
7115.55	0.0137	0.00733
7115.6	0.0131	0.00658
7115.65	0.0126	0.00589
7115.7	0.0122	0.00522
7115.75	0.0117	0.00461
7115.8	0.0113	0.00405
7115.85	0.011	0.00351
7115.9	0.0107	0.00304
7115.95	0.0104	0.00259
7116	0.0102	0.0022
7116.05	0.0101	0.00184
7116.1	0.01	0.00151
7116.15	0.01	0.00124
7116.2	0.01	0.000973
7116.25	0.01	0.000758
7116.3	0.01	0.000574
7116.35	0.01	0.000402
7116.4	0.01	0.000276
7116.45	0.01	0.00016
7116.5	0.01	8.89e-05
7116.55	0.01	4.31e-05
7116.6	0.01	0
7116.65	0.01	0
7116.7	0.01	0
7116.75	0.01	0
7116.8	0.01	0
7116.85	0.01	0
7116.9	0.01	0
7116.95	0.01	0
7117	0.01	0
7117.05	0.01	0
7117.1	0.01	0
7117.15	0.01	0
7117.2	0.01	0
7117.25	0.01	0
7117.3	0.01	0
7117.35	0.01	0
7117.4	0.01	0
7117.45	0.01	0
7117.5	0.01	0
7117.55	0.01	0
7117.6	0.01	0
7117.65	0.01	0
7117.7	0.01	0
7117.75	0.01	0
7117.8	0.01	0
7117.85	0.01	0
7117.9	0.01	0
7117.95	0.01	0
7118	0.01	0
7118.05	0.01	0
7118.1	0.01	0
7118.15	0.01	0
7118.2	0.01	0
7118.25	0.01	0
7118.3	0.01	0
7118.35	0.01	0
7118.4	0.01	0
7118.45	0.01	0
7118.5	0.01	0
7118.55	0.01	0
7118.6	0.01	0
7118.65	0.01	0
7118.7	0.01	0
7118.75	0.01	0
7118.8	0.01	0
7118.85	0.01	0
7118.9	0.01	0
7118.95	0.01	0
7119	0.01	0
7119.05	0.01	0
7119.1	0.01	0
7119.15	0.01	0
7119.2	0.01	0
7119.25	0.01	0
7119.3	0.01	0
7119.35	0.01	0
7119.4	0.01	0
7119.45	0.01	0
7119.5	0.01	0
7119.55	0.01	0
7119.6	0.01	0
7119.65	0.01	0
7119.7		0
7119.75		0
7119.8		0
7119.85		0
7119.9		0
7119.95		0
7120		0
7120.05		0
7120.1		0
7120.15		0
7120.2		0
7120.25		0
7120.3		0
7120.35		0
7120.4		0
7120.45		0
7120.5		0
7120.55		0
7120.6		0
7120.65		0
7120.7		0
7120.75		0
7120.8		0
7120.85		0
7120.9		0
7120.95		0
7121		0
7121.05		0
7121.1		0
7121.15		0
7121.2		0
7121.25		0
7121.3		0
7121.35		0
7121.4		0
7121.45		0
7121.5		0
7121.55		0
7121.6		0
