# Supplementary material for: A dehydrated space-weathered skin cloaking the hydrated interior of Ryugu
Source: Nat Astron. 2022 Dec 19;7(2):170–81. doi: 10.1038/s41550-022-01841-6 (PMC9943745; doi:10.1038/s41550-022-01841-6)
Supplement: Source Data Fig. 4 — Original graphs that were used in Fig. 4, and excel data to make these graphs. [file 41550_2022_1841_MOESM5_ESM.zip]

Archive with 8 entries (8 files):
- Source_Data_Fig4/Fig.4_01_hist_A0104-01500401.jpg
- Source_Data_Fig4/Fig.4_01_hist_A0104-01500401.xls
- Source_Data_Fig4/Fig.4_02_hist_A0104-02306901.jpg
- Source_Data_Fig4/Fig.4_02_hist_A0104-02306901.xls
- Source_Data_Fig4/Fig.4_03_hist_A0104-02203703.jpg
- Source_Data_Fig4/Fig.4_03_hist_A0104-02203703.xls
- Source_Data_Fig4/Fig.4_04_hist_C0105-03003701.jpg
- Source_Data_Fig4/Fig.4_04_hist_C0105-03003701.xls
