# Supplementary material for: A dehydrated space-weathered skin cloaking the hydrated interior of Ryugu
Source: Nat Astron. 2022 Dec 19;7(2):170–81. doi: 10.1038/s41550-022-01841-6 (PMC9943745; doi:10.1038/s41550-022-01841-6)
Supplement: Source Data Fig. 4 — Original graphs that were used in Fig. 4, and excel data to make these graphs. [file 41550_2022_1841_MOESM5_ESM.zip › Source_Data_Fig4/Fig.4_01_hist_A0104-01500401.xls]

## Sheet: Sheet1
Phyllosilicates in non-space weathered grain
O/(Cations-S)
1.762
1.723
1.775
1.653
1.727
1.788
1.737
1.753
1.753
1.779
1.705
1.757
1.775
1.806
1.663
1.756
1.642
1.762
1.684
1.71
