# Supplementary material for: A dehydrated space-weathered skin cloaking the hydrated interior of Ryugu
Source: Nat Astron. 2022 Dec 19;7(2):170–81. doi: 10.1038/s41550-022-01841-6 (PMC9943745; doi:10.1038/s41550-022-01841-6)
Supplement: Source Data Fig. 4 — Original graphs that were used in Fig. 4, and excel data to make these graphs. [file 41550_2022_1841_MOESM5_ESM.zip › Source_Data_Fig4/Fig.4_02_hist_A0104-02306901.xls]

## Sheet: Sheet1
Smooth layer	Interior phyllosilicates
O/(Cations-S)	O/(Cations-S)
1.53	1.516
1.564	1.572
1.513	1.695
1.488	1.627
1.772	1.615
	1.649
	1.748
	1.554
	1.478
	1.679
	1.673
	1.69
	1.51
