# Supplementary material for: A dehydrated space-weathered skin cloaking the hydrated interior of Ryugu
Source: Nat Astron. 2022 Dec 19;7(2):170–81. doi: 10.1038/s41550-022-01841-6 (PMC9943745; doi:10.1038/s41550-022-01841-6)
Supplement: Source Data Fig. 4 — Original graphs that were used in Fig. 4, and excel data to make these graphs. [file 41550_2022_1841_MOESM5_ESM.zip › Source_Data_Fig4/Fig.4_03_hist_A0104-02203703.xls]

## Sheet: Sheet1
Smooth layer	Interior phyllosilicates
O/(Cations-S)	O/(Cations-S)
1.265	1.455
1.434	1.564
1.384	1.408
1.314	1.487
1.287	1.607
	1.435
	1.612
	1.493
	1.477
	1.534
	1.512
	1.509
	1.52
	1.494
