# Supplementary material for: A dehydrated space-weathered skin cloaking the hydrated interior of Ryugu
Source: Nat Astron. 2022 Dec 19;7(2):170–81. doi: 10.1038/s41550-022-01841-6 (PMC9943745; doi:10.1038/s41550-022-01841-6)
Supplement: Source Data Fig. 4 — Original graphs that were used in Fig. 4, and excel data to make these graphs. [file 41550_2022_1841_MOESM5_ESM.zip › Source_Data_Fig4/Fig.4_04_hist_C0105-03003701.xls]

## Sheet: Sheet1
Smooth layer	Interior phyllosilicates
O/(Cations-S)	O/(Cations-S)
1.274	1.458
1.292	1.494
1.233	1.446
1.207	1.456
1.221	1.445
1.273	1.448
1.211	1.486
1.22	1.444
	1.48
	1.474
	1.508
	1.449
	1.449
	1.476
	1.469
	1.471
	1.405
