# Supplementary material for: A dehydrated space-weathered skin cloaking the hydrated interior of Ryugu
Source: Nat Astron. 2022 Dec 19;7(2):170–81. doi: 10.1038/s41550-022-01841-6 (PMC9943745; doi:10.1038/s41550-022-01841-6)
Supplement: Source Data Extended Data Fig. 1 — Original graphs that were used in Extended Data Fig. 1, and excel data to make these graphs. [file 41550_2022_1841_MOESM6_ESM.zip]

Archive with 4 entries (4 files):
- Source_Data_ED_Fig1/EDFig.1_01.jpg
- Source_Data_ED_Fig1/EDFig.1_01.xls
- Source_Data_ED_Fig1/EDFig.1_02.jpg
- Source_Data_ED_Fig1/EDFig.1_02.xls
