# Supplementary material for: A dehydrated space-weathered skin cloaking the hydrated interior of Ryugu
Source: Nat Astron. 2022 Dec 19;7(2):170–81. doi: 10.1038/s41550-022-01841-6 (PMC9943745; doi:10.1038/s41550-022-01841-6)
Supplement: Source Data Extended Data Fig. 1 — Original graphs that were used in Extended Data Fig. 1, and excel data to make these graphs. [file 41550_2022_1841_MOESM6_ESM.zip › Source_Data_ED_Fig1/EDFig.1_01.xls]

## Sheet: Sheet1
Average diameter	Average diameter
Non-space weathered	Space weathered
26	47
23	48
21	140
24	157
22	96
79	110
21	47
21	75
25	116
23	30
35	88
22	65
10	114
67	12
43	19
85	37
41	31
113	57
56	37
64	57
44	46
114	59
118	53
115	70
132	21
67	23
5	118
106
93
118
135
106
104
131
143
218
206
136
117
162
110
181
153
113
121
72
185
63
99
163
140
100
98
53
137
113
63
173
115
181
202
130
207
89
192
117
72
185
112
80
134
179
104
137
51
113
90
110
85
156
98
151
58
94
113
107
106
95
111
100
89
132
110
110
53
89
62
73
85
60
119
111
92
104
105
46
46
40
122
50
91
54
45
47
118
113
91
126
85
125
163
77
120
79
126
123
77
104
120
95
40
71
72
71
29
88
40
50
39
153
52
102
122
63
92
127
151
85
73
57
110
148
73
104
107
86
57
131
136
35
128
58
93
113
80
32
60
125
30
76
65
67
60
107
70
89
130
37
33
87
57
13
52
64
199
91
88
90
130
86
104
48
62
107
72
90
65
92
63
56
109
65
47
9
82
39
24
69
77
55
60
51
35
94
55
36
59
33
35
105
87
74
82
39
67
62
56
62
64
80
58
64
57
63
69
68
82
45
38
37
36
56
48
73
49
53
31
25
94
60
69
34
53
59
95
79
58
105
59
76
62
65
59
59
53
39
55
59
56
28
40
40
34
22
25
38
19
61
44
55
44
30
47
56
42
13
37
65
41
27
22
29
60
66
33
22
76
27
29
37
23
37
42
33
60
32
40
21
70
72
49
86
74
37
69
18
31
23
15
48
29
69
42
22
40
26
19
86
54
42
49
39
47
77
63
62
91
39
31
39
31
65
59
68
66
71
30
64
50
24
53
52
64
45
35
65
49
42
57
40
21
44
44
28
49
46
60
28
30
24
30
75
54
57
16
32
46
34
63
91
44
89
66
25
55
43
31
44
50
27
82
63
56
38
46
63
47
52
63
40
56
28
66
31
60
73
38
30
