# Supplementary material for: A dehydrated space-weathered skin cloaking the hydrated interior of Ryugu
Source: Nat Astron. 2022 Dec 19;7(2):170–81. doi: 10.1038/s41550-022-01841-6 (PMC9943745; doi:10.1038/s41550-022-01841-6)
Supplement: Source Data Extended Data Fig. 1 — Original graphs that were used in Extended Data Fig. 1, and excel data to make these graphs. [file 41550_2022_1841_MOESM6_ESM.zip › Source_Data_ED_Fig1/EDFig.1_02.xls]

## Sheet: Sheet1
Average diameter	Average diameter
Non-space weathered	Space weathered
117	114
133	11
101	24
35	63
13	32
31	54
92	32
75	84
53	21
93	22
55	21
42	22
95	55
72	53
30	47
15	47
77	21
62	51
99	47
52	32
117
89
83
85
49
68
68
58
98
79
72
50
50
58
37
27
44
44
17
36
57
61
66
92
33
115
23
32
98
78
49
49
113
92
161
56
181
42
75
56
113
17
37
17
25
82
67
51
21
31
37
64
17
20
33
49
49
95
48
68
93
28
30
22
64
31
65
77
55
52
43
61
93
80
77
77
103
115
55
86
85
113
65
53
132
100
19
112
55
19
47
47
32
35
43
36
14
10
17
18
26
15
25
15
23
39
27
22
24
96
40
59
33
40
112
21
139
49
54
35
39
52
25
17
12
102
52
55
28
25
88
118
24
45
18
24
49
57
40
29
25
27
65
53
143
84
114
74
58
37
97
47
54
55
41
208
125
183
124
99
184
99
70
88
120
7
135
72
129
103
86
32
65
95
32
32
115
58
27
139
24
43
44
33
38
17
30
45
20
41
19
35
35
36
26
79
16
18
37
47
25
33
31
21
24
22
31
23
47
41
30
21
50
24
29
