# Supplementary material for: A dehydrated space-weathered skin cloaking the hydrated interior of Ryugu
Source: Nat Astron. 2022 Dec 19;7(2):170–81. doi: 10.1038/s41550-022-01841-6 (PMC9943745; doi:10.1038/s41550-022-01841-6)
Supplement: Source Data Extended Data Fig. 2 — Unprocessed images that were used in Extended Data Fig. 2. [file 41550_2022_1841_MOESM7_ESM.zip]

Archive with 13 entries (13 files):
- Source_Data_ED_Fig2/ED_Fig.2_01.jpg
- Source_Data_ED_Fig2/ED_Fig.2_02.jpg
- Source_Data_ED_Fig2/ED_Fig.2_03.jpg
- Source_Data_ED_Fig2/ED_Fig.2_04.jpg
- Source_Data_ED_Fig2/ED_Fig.2_05.jpg
- Source_Data_ED_Fig2/ED_Fig.2_06.jpg
- Source_Data_ED_Fig2/ED_Fig.2_07.jpg
- Source_Data_ED_Fig2/ED_Fig.2_08.jpg
- Source_Data_ED_Fig2/ED_Fig.2_09.jpg
- Source_Data_ED_Fig2/ED_Fig.2_10.jpg
- Source_Data_ED_Fig2/ED_Fig.2_11.jpg
- Source_Data_ED_Fig2/ED_Fig.2_12.jpg
- Source_Data_ED_Fig2/ED_Fig.2_13.jpg
