# Supplementary material for: A dehydrated space-weathered skin cloaking the hydrated interior of Ryugu
Source: Nat Astron. 2022 Dec 19;7(2):170–81. doi: 10.1038/s41550-022-01841-6 (PMC9943745; doi:10.1038/s41550-022-01841-6)
Supplement: Source Data Extended Data Fig. 3 — Unprocessed images that were used in Extended Data Fig. 3. [file 41550_2022_1841_MOESM8_ESM.zip]

Archive with 5 entries (5 files):
- Source_Data_ED_Fig3/ED_Fig.3_01.jpg
- Source_Data_ED_Fig3/ED_Fig.3_02.tiff
- Source_Data_ED_Fig3/ED_Fig.3_03a.tif
- Source_Data_ED_Fig3/ED_Fig.3_03b.tif
- Source_Data_ED_Fig3/ED_Fig.3_04.tiff
