# Supplementary material for: A dehydrated space-weathered skin cloaking the hydrated interior of Ryugu
Source: Nat Astron. 2022 Dec 19;7(2):170–81. doi: 10.1038/s41550-022-01841-6 (PMC9943745; doi:10.1038/s41550-022-01841-6)
Supplement: Source Data Extended Data Fig. 5 — Unprocessed images that were used in Extended Data Fig. 5. [file 41550_2022_1841_MOESM10_ESM.zip]

Archive with 9 entries (9 files):
- Source_Data_ED_Fig5/ED_Fig.5_01.jpg
- Source_Data_ED_Fig5/ED_Fig.5_02a.tif
- Source_Data_ED_Fig5/ED_Fig.5_02b.tif
- Source_Data_ED_Fig5/ED_Fig.5_02c.tif
- Source_Data_ED_Fig5/ED_Fig.5_02d.tif
- Source_Data_ED_Fig5/ED_Fig.5_02e.tif
- Source_Data_ED_Fig5/ED_Fig.5_02f.tif
- Source_Data_ED_Fig5/ED_Fig.5_02g.tif
- Source_Data_ED_Fig5/ED_Fig.5_02h.tif
