# Supplementary material for: A dehydrated space-weathered skin cloaking the hydrated interior of Ryugu
Source: Nat Astron. 2022 Dec 19;7(2):170–81. doi: 10.1038/s41550-022-01841-6 (PMC9943745; doi:10.1038/s41550-022-01841-6)
Supplement: Source Data Extended Data Fig. 6 — Unprocessed images that were used in Extended Data Fig. 6. [file 41550_2022_1841_MOESM11_ESM.zip]

Archive with 6 entries (6 files):
- Source_Data_ED_Fig6/ED_Fig.6_01-03.tif
- Source_Data_ED_Fig6/ED_Fig.6_04.jpg
- Source_Data_ED_Fig6/ED_Fig.6_05.jpg
- Source_Data_ED_Fig6/ED_Fig.6_06.jpg
- Source_Data_ED_Fig6/ED_Fig.6_07.jpg
- Source_Data_ED_Fig6/ED_Fig.6_08.jpg
