# Supplementary material for: A dehydrated space-weathered skin cloaking the hydrated interior of Ryugu
Source: Nat Astron. 2022 Dec 19;7(2):170–81. doi: 10.1038/s41550-022-01841-6 (PMC9943745; doi:10.1038/s41550-022-01841-6)
Supplement: Source Data Extended Data Fig. 8 — An unprocessed image and a graph that were used in Extended Data Fig. 8, and an excel file to make the graph. [file 41550_2022_1841_MOESM13_ESM.zip]

Archive with 3 entries (3 files):
- Source_Data_ED_Fig8/ED_Fig.8_01.tif
- Source_Data_ED_Fig8/ED_Fig.8_02.jpg
- Source_Data_ED_Fig8/ED_Fig.8_02.xlsx
