# Supplementary material for: A dehydrated space-weathered skin cloaking the hydrated interior of Ryugu
Source: Nat Astron. 2022 Dec 19;7(2):170–81. doi: 10.1038/s41550-022-01841-6 (PMC9943745; doi:10.1038/s41550-022-01841-6)
Supplement: Source Data Extended Data Fig. 8 — An unprocessed image and a graph that were used in Extended Data Fig. 8, and an excel file to make the graph. [file 41550_2022_1841_MOESM13_ESM.zip › Source_Data_ED_Fig8/ED_Fig.8_02.xlsx]

## Sheet: Sheet1
						1.6			3000000
Area	Image No.	Crater No.	Diameter_1	Diameter_2	Mean Diameter (um)	Projectile Diameter (um)	Projectile Diameter (m)	Projectile Volume (m3)	Projectile mass
	16	1	2.16	2.12	2.14	1.3375	1.3375e-06	1.25279e-18	3.75838e-12	-11.425
	24	2	0.858	0.777	0.8175	0.510937	5.10937e-07	6.98396e-20	2.09519e-13	-12.6788
	26	3	0.713	0.991	0.852	0.5325	5.325e-07	7.90601e-20	2.3718e-13	-12.6249
	30	4	1.13	0.79	0.96	0.6	6e-07	1.13097e-19	3.39292e-13	-12.4694
	32	5	1.45	1.04	1.245	0.778125	7.78125e-07	2.46687e-19	7.40062e-13	-12.1307
	100	6	0.66	0.664	0.662	0.41375	4.1375e-07	3.70862e-20	1.11259e-13	-12.9537
	102	7	0.735	1.13	0.9325	0.582812	5.82812e-07	1.03654e-19	3.10961e-13	-12.5073
12	104	8	1.34	1.5	1.42	0.8875	8.875e-07	3.66019e-19	1.09806e-12	-11.9594
	115	9	0.552	0.372	0.462	0.28875	2.8875e-07	1.26056e-20	3.78169e-14	-13.4223
	123	10	1.12	0.963	1.0415	0.650938	6.50938e-07	1.44416e-19	4.33249e-13	-12.3633
	125	11	1.3	0.784	1.042	0.65125	6.5125e-07	1.44624e-19	4.33873e-13	-12.3626
	139	12	0.48	0.472	0.476	0.2975	2.975e-07	1.37867e-20	4.136e-14	-13.3834
	148	13	1.27	1.06	1.165	0.728125	7.28125e-07	2.02123e-19	6.0637e-13	-12.2173
	155	14	0.75	0.735	0.7425	0.464062	4.64062e-07	5.23273e-20	1.56982e-13	-12.8042
	157	15	0.359	0.242	0.3005	0.187812	1.87812e-07	3.46874e-21	1.04062e-14	-13.9827
	174	16	0.896	0.715	0.8055	0.503437	5.03437e-07	6.68091e-20	2.00427e-13	-12.698
		17	0.987	0.6	0.7935	0.495937	4.95937e-07	6.38674e-20	1.91602e-13	-12.7176
		18	1.5	1.41	1.455	0.909375	9.09375e-07	3.93756e-19	1.18127e-12	-11.9277
		19	0.612	0.4979	0.55495	0.346844	3.46844e-07	2.18474e-20	6.55423e-14	-13.1835
	197	20	0.813	1.23	1.0215	0.638437	6.38437e-07	1.36255e-19	4.08766e-13	-12.3885
		21	0.724	0.641	0.6825	0.426562	4.26562e-07	4.06393e-20	1.21918e-13	-12.9139
	205	22	0.9	0.596	0.748	0.4675	4.675e-07	5.34987e-20	1.60496e-13	-12.7945
		23	1.41	0.995	1.2025	0.751562	7.51562e-07	2.22277e-19	6.6683e-13	-12.176
	222	24	1.7	1.13	1.415	0.884375	8.84375e-07	3.62166e-19	1.0865e-12	-11.964
	225	25	1.37	0.745	1.0575	0.660938	6.60938e-07	1.51175e-19	4.53525e-13	-12.3434
	266	26	1.82	1.17	1.495	0.934375	9.34375e-07	4.27132e-19	1.2814e-12	-11.8923
	273	27	9.65	7.33	8.49	5.30625	5.30625e-06	7.82279e-17	2.34684e-10	-9.62952
	278	28	0.946	0.975	0.9605	0.600312	6.00312e-07	1.13274e-19	3.39822e-13	-12.4687
	289	29	7.92	5.7	6.81	4.25625	4.25625e-06	4.0372e-17	1.21116e-10	-9.9168
	297	30	1.43	1.31	1.37	0.85625	8.5625e-07	3.28701e-19	9.86102e-13	-12.0061
??	253	36	6.31	10.04	8.175	5.10937	5.10937e-06	6.98396e-17	2.09519e-10	-9.67878
	264	37	0.693	0.493	0.593	0.370625	3.70625e-07	2.66565e-20	7.99694e-14	-13.0971
	303	31	1	0.596	0.798	0.49875	4.9875e-07	6.49602e-20	1.94881e-13	-12.7102
??	307	32	4.19	3.55	3.87	2.41875	2.41875e-06	7.4092e-18	2.22276e-11	-10.6531
	320	33	1.32	0.985	1.1525	0.720313	7.20313e-07	1.95687e-19	5.8706e-13	-12.2313
	333	34	0.812	0.737	0.7745	0.484062	4.84062e-07	5.93886e-20	1.78166e-13	-12.7492
??	338	35	3.74	1.63	2.685	1.67812	1.67812e-06	2.47441e-18	7.42323e-12	-11.1294
	341	38	2.08	3.53	2.805	1.75312	1.75312e-06	2.82122e-18	8.46367e-12	-11.0724
		39	0.955	0.618	0.7865	0.491562	4.91562e-07	6.2192e-20	1.86576e-13	-12.7291
	396	40	1.15	0.863	1.0065	0.629062	6.29062e-07	1.30341e-19	3.91022e-13	-12.4078

## Sheet: Sheet2
					1	10	100	1000	10000	50000	100000
middle	finish	count	cumulative	flux(/m2)	flux(/m2/sec)
-14	-13.75	1	40	1.11462e+08	3.53444	0.353444	0.0353444	0.00353444	0.000353444	7.06889e-05	3.53444e-05
-13.5	-13.25	2	39	1.08676e+08	3.44608	0.344608	0.0344608	0.00344608	0.000344608	6.89217e-05	3.44608e-05
-13	-12.75	6	37	1.03103e+08	3.26936	0.326936	0.0326936	0.00326936	0.000326936	6.53872e-05	3.26936e-05
-12.5	-12.25	15	31	8.63832e+07	2.73919	0.273919	0.0273919	0.00273919	0.000273919	5.47839e-05	2.73919e-05
-12	-11.75	9	16	4.45849e+07	1.41378	0.141378	0.0141378	0.00141378	0.000141378	2.82755e-05	1.41378e-05
-11.5	-11.25	1	7	1.95059e+07	0.618528	0.0618528	0.00618528	0.000618528	6.18528e-05	1.23706e-05	6.18528e-06
-11	-10.75	2	6	1.67193e+07	0.530167	0.0530167	0.00530167	0.000530167	5.30167e-05	1.06033e-05	5.30167e-06
-10.5	-10.25	1	4	1.11462e+07	0.353444	0.0353444	0.00353444	0.000353444	3.53444e-05	7.06889e-06	3.53444e-06
-10	-9.75	1	3	8.35967e+06	0.265083	0.0265083	0.00265083	0.000265083	2.65083e-05	5.30167e-06	2.65083e-06
-9.5	-9.25	2	2	5.57311e+06	0.176722	0.0176722	0.00176722	0.000176722	1.76722e-05	3.53444e-06	1.76722e-06
-9	-8.75	0	0	0
Area	3.58866e-07
year	sec
1	31536000
10	315360000
100	3153600000
1000	31536000000
10000	315360000000
100000	3153600000000

## Sheet: For-graph
			year	year	year	year	year	Jehn model
Diameter		mass	100	1000	10000	30000	100000	0.963AU	1.2AU	1.415AU
2.96538e-07	1e-14	-14	0.0353444	0.00353444	0.000353444	0.000117815	3.53444e-05	0.000300813	0.00023675	0.000197112
4.35258e-07	3.16228e-14	-13.5	0.0344608	0.00344608	0.000344608	0.000114869	3.44608e-05	0.000179721	0.000141575	0.000117979
6.38871e-07	1e-13	-13	0.0326936	0.00326936	0.000326936	0.000108979	3.26936e-05	0.000114184	9.0003e-05	7.50482e-05
9.37735e-07	3.16228e-13	-12.5	0.0273919	0.00273919	0.000273919	9.13065e-05	2.73919e-05	7.57989e-05	5.97672e-05	4.98538e-05
1.37641e-06	1e-12	-12	0.0141378	0.00141378	0.000141378	4.71259e-05	1.41378e-05	5.14609e-05	4.05814e-05	3.38541e-05
2.02029e-06	3.16228e-12	-11.5	0.00618528	0.000618528	6.18528e-05	2.06176e-05	6.18528e-06	3.47817e-05	2.74253e-05	2.28763e-05
2.96538e-06	1e-11	-11	0.00530167	0.000530167	5.30167e-05	1.76722e-05	5.30167e-06	2.27899e-05	1.79636e-05	1.49788e-05
4.35258e-06	3.16228e-11	-10.5	0.00353444	0.000353444	3.53444e-05	1.17815e-05	3.53444e-06	1.45576e-05	1.14677e-05	9.55643e-06
6.38871e-06	1e-10	-10	0.00265083	0.000265083	2.65083e-05	8.83611e-06	2.65083e-06	9.41957e-06	7.41353e-06	6.17232e-06
9.37735e-06	3.16228e-10	-9.5	0.00176722	0.000176722	1.76722e-05	5.89074e-06	1.76722e-06	6.23332e-06	4.89955e-06	4.07399e-06
